# Supplementary material for: Occupational Exposure to Metal-Based Nanomaterials: A Possible Relationship between Chemical Composition and Oxidative Stress Biomarkers
Source: Antioxidants (Basel). 2024 May 31;13(6):676. doi: 10.3390/antiox13060676 (PMC11201196; doi:10.3390/antiox13060676)
Supplement: Supplementary file 1 [file antioxidants-13-00676-s001.zip]

Archive with 1 entries (1 files):
- antioxidants-3004734-supplementary.pdf
